# Supplementary material for: Characterization of the Nitrate Transporter gene family and functional identification of HvNRT2.1 in barley (Hordeum vulgare L.)
Source: PLoS One. 2020 Apr 23;15(4):e0232056. doi: 10.1371/journal.pone.0232056 (PMC7179922; doi:10.1371/journal.pone.0232056)
Supplement: S1 Table — (XLSX) [file pone.0232056.s004.xlsx]

## Sheet: Sheet1
Table S1 . Primers used in this study.
Gene name	Forword primer (5'-3')	Reverse primer (5'-3')	Fragement length (bp)
Specific primers used for quantitative real-time PCR
HvNRT2.1	GCTCCGCATGTTGATGTTTA	TGACGTTGCCGTTTGACTTA	103
HvNRT2.2	TCATCTGTCTGCAGGAATCG	CCACATGTAACTGCGCGTAT	149
HvNRT2.3	CATATCGCAGGCCAAAAGTT	CCTTATACGTGCTGGGGTGT	113
HvNRT2.4	CCAGCACGTATGAGACTGGA	ACGCCTTATTACAGCCGATG	106
HvNRT2.5	CGTCGGTTCCAAAGTTGAAT	AACCGGAGGTACACAAGTGC	68
HvNRT2.6	CGAGTGGACAGAGGAGGAGA	ACGCTCGGATATGCTGTTCT	79
HvNRT2.7	AGTACTACGGTGCCGAGTGG	GTTTGGTGGGCTGGTAGGTA	137
HvNRT2.8	CAGAGTGGACGGAAGAGGAG	CACGCTCAGAGATGCTGTTC	81
HvNRT2.9	CAATCACATGCATGGTCCTC	GAGAAACGAAGGGGATGACA	81
HvNRT2.10	CTGCATCAGGGCTTACCTTC	CGGAGGGAGTAGGTTGGTAAA	91
HvNRT3.1	CAACCGACAACCGTACTCCT	ACAGGCAGCTTGGAGAGGTA	200
HvNRT3.2	TCATGGTCAACGATCTCGAA	GCTCGGTCAGAGAAGGTTTG	113
HvNRT3.3	TTTGCCCTTTTGAGCAAATC	AAATCTTGCTCGCGTCTTGT	70
HvActin	GGTCCATCCTAGCCTCACTC	GATAACAGCAGTGGAGCGCT	129
Specific primers used for amplification of the HvNRT2.1 cDNAs
35S::HvNRT2.1	CAAAAAAGCAGGCTTCATGAGAGAGGCGGAAGCTGC	CAAGAAAGCTGGGTCCTAGTCTCTCGTGGGTATCA	1449
