# Supplementary material for: Characterization of the Nitrate Transporter gene family and functional identification of HvNRT2.1 in barley (Hordeum vulgare L.)
Source: PLoS One. 2020 Apr 23;15(4):e0232056. doi: 10.1371/journal.pone.0232056 (PMC7179922; doi:10.1371/journal.pone.0232056)
Supplement: S2 Table — (XLS) [file pone.0232056.s005.XLS]

## Sheet: Table S2
Table S2. Summary of the functional domains present in the NRT proteins.
Gene Name	Gene ID	Subfamily	MFS_1 (PF07690.14)			NAR2 (PF16974.3)			signal peptide (start-end)	Number of predicted TMs	Positions of TM (start-end)
			Start	End	E-value	Start	End	E-value			TM1	TM2	TM3	TM4	TM5	TM6	TM7	TM8	TM9	TM10	TM11	TM12
HvNRT2.1	HORVU3Hr1G066090.1	NRT2	49	409	1.6e-20					11	48-69	81-98	110-129	136-155	167-191	203-226		293-312	333-353	359-385	392-412	424-443
HvNRT2.2	HORVU6Hr1G005570.1	NRT2	45	404	2.1e-20					12	44-65	77-94	106-125	131-152	164-183	203-227	248-267	287-308	329-347	359-380	387-409	421-438
HvNRT2.3	HORVU6Hr1G005580.1	NRT2	45	404	4.0e-20					12	44-65	77-94	106-125	131-153	164-183	203-227	248-267	287-308	329-347	359-380	387-409	421-438
HvNRT2.4	HORVU6Hr1G005590.1	NRT2	45	404	3.5e-20					12	44-65	77-94	106-125	131-152	164-183	203-227	248-267	287-308	329-347	359-380	387-409	421-438
HvNRT2.5	HORVU6Hr1G005600.2	NRT2	47	406	1.8e-19					12	46-67	79-10	106-127	134-154	166-189	201-222	250-270	291-310	330-349	361-382	388-409	421-440
HvNRT2.6	HORVU6Hr1G005720.1	NRT2	45	405	1.5e-16					11	45-66	78-95	107-126	132-153	204-224		260-285	297-316	328-348	360-381	387-408	420-439
HvNRT2.7	HORVU6Hr1G005770.1	NRT2	47	444	1.0e-15					12	46-67	79-96	108-127	133-154	166-185	205-225	261-281	293-310	331-351	363-382	389-409	421-440
HvNRT2.8	HORVU6Hr1G005780.1	NRT2	45	442	3.6e-15					11	44-65	77-98	104-125	132-152	203-223		259-279	291-308	329-349	361-380	387-407	419-438
HvNRT2.9	HORVU6Hr1G005930.1	NRT2	46	405	8.3e-16					12	45-66	78-95	107-126	132-153	182-200	206-227	248-268	288-309	330-348	360-381	388-408	420-439
HvNRT2.10	HORVU7Hr1G098550.4	NRT2	47	449	1.9e-15					10	46-67	79-97	109-128	134-151	163-186	206-226			333-354	360-388	395-415	427-446
HvNRT3.1	MLOC_3053	NRT3				29	195	2.8e-72	1-25	1	171-190
HvNRT3.2	HORVU5Hr1G115500.3	NRT3				29	199	3.1e-73	1-21	1	175-194
HvNRT3.3	HORVU6Hr1G053710.1	NRT3				29	196	3.5e-74	1-21	1	172-191
